# Supplementary material for: Pre-existing chromatin accessibility of switchable repressive compartment delineates cell plasticity
Source: Natl Sci Rev. 2021 Dec 31;9(6):nwab230. doi: 10.1093/nsr/nwab230 (PMC9249582; doi:10.1093/nsr/nwab230)
Supplement: nwab230_Supplemental_Files [file nwab230_supplemental_files.zip]

Archive with 2 entries (2 files):
- Manuscript_Supplementary_Information_revise_20211129.docx
- Supplymentary_Figure_NSR_202110.pdf
